# Supplementary material for: The Mental Health of Poles during the COVID-19 Pandemic
Source: Int J Environ Res Public Health. 2023 Jan 21;20(3):2000. doi: 10.3390/ijerph20032000 (PMC9914975; doi:10.3390/ijerph20032000)
Supplement: Supplementary file 1 [file ijerph-20-02000-s001.zip]

Archive with 1 entries (1 files):
- ijerph-2161386-supplementary.pdf
